# Supplementary material for: Characterisation and sequencing of the novel phage Abp95, which is effective against multi-genotypes of carbapenem-resistant Acinetobacter baumannii
Source: Sci Rep. 2023 Jan 5;13:188. doi: 10.1038/s41598-022-26696-9 (PMC9813454; doi:10.1038/s41598-022-26696-9)
Supplement: Supplementary file 1 — Supplementary Information 1. [file 41598_2022_26696_MOESM1_ESM.xlsx]

## Sheet: Sheet1
Isolate Number	Origin	AMK	SAM	POL	SXT	CIP	MEM	MNO	NET	GEN	TCY	CAZ	FEP	CSL	CTX	TOB	IPM	LVX	PIP	TZP	ST type	OXA51	OXA23	OXA24	OXA58	OXA143	AmpC	PER	SHV	IMP	VIM	SIM	NDM	IS51	Iampc	CarO
2013-003	bl	R	R	S	I	R	R	I	R	R	R	R	R	I	R	R	R	R	R	R	195	1								1					1	1
2013-004	ca	R	R	S	R	R	R	R	R	R	R	R	R	I	R	R	R	R	R	R	195	1														1
2013-005	sp	R	R	S	R	R	R	S	R	R	I	R	R	S	R	R	R	R	R	R	new	1	1				1	1							1	1
2013-006	wd	R	R	S	R	R	R	S	R	R	I	R	R	I	R	R	R	R	R	R	new	1	1				1	1								1
2013-007	ca	R	R	S	I	R	R	I	R	R	R	R	R	R	R	R	R	R	R	R	195	1	1				1	1							1	1
2013-008	sp	R	R	S	I	R	R	I	R	R	R	R	R	R	R	R	R	R	R	R	195	1	1					1							1	1
2013-009	wd	R	R	S	R	R	R	I	R	R	R	R	R	I	R	R	R	R	R	R	new	1	1				1	1								1
2013-010	ps	R	R	S	I	R	R	I	R	R	R	R	R	I	R	R	R	R	R	R	195	1	1				1	1								1
2013-011	sp	R	R	S	I	R	R	R	R	R	R	R	R	I	R	R	R	R	R	R	195	1	1				1	1							1	1
2013-012	wd	R	R	S	R	R	R	I	R	R	R	R	R	R	R	R	R	R	R	R	369	1	1				1								1	1
2013-013	sp	R	R	I	R	R	R	R	R	R	R	R	R	R	R	R	R	R	R	R	369	1	1				1								1	1
2013-014	sp	R	R	S	R	R	R	S	R	R	R	R	R	I	R	R	R	R	R	R	381	1													1	1
2013-015	ca	R	R	S	R	R	R	I	R	R	R	R	R	R	R	R	R	R	R	R	369	1	1				1								1	1
2013-016	bl	R	R	S	R	R	R	I	R	R	R	R	R	R	R	R	R	R	R	R	368	1														1
2013-017	wd	R	R	S	R	R	R	I	R	R	R	R	R	I	R	R	R	R	R	R	369	1	1				1								1	1
2013-018	sp	R	R	S	R	R	R	R	R	R	R	R	R	R	R	R	R	R	R	R	368	1					1									1
2013-019	wd	R	R	S	R	R	R	I	R	R	R	R	R	I	R	R	R	R	R	R	368	1														1
2013-020	ca	R	R	S	S	R	R	I	R	R	R	R	R	I	R	R	R	R	R	R	195	1	1				1								1	1
2013-021	wd	R	R	S	R	R	R	I	R	R	R	R	R	I	R	R	R	R	R	R	208	1	1				1				1				1	1
2013-022	wd	R	R	S	R	R	R	S	R	R	I	R	R	I	R	R	R	R	R	R	new	1	1				1	1			1				1	1
2013-024	ca	R	R	S	R	R	R	R	R	R	R	R	R	I	R	R	R	R	R	R	368	1	1				1	1							1	1
2013-025	wd	R	R	S	R	R	R	R	R	R	R	R	R	I	R	R	R	R	R	R	368	1	1													1
2013-026	wd	R	R	S	I	R	R	I	R	R	R	R	R	I	R	R	R	R	R	R	195	1	1				1								1	1
2013-027	bx	R	R	S	R	R	I	I	R	R	R	R	R	S	R	R	R	R	R	R	368	1					1									1
2013-028	wd	R	R	S	R	R	R	I	R	R	R	R	R	I	R	R	R	R	R	R	368	1					1									1
2013-029	sp	R	R	S	R	R	R	I	R	R	R	R	R	R	R	R	R	R	R	R	369	1	1								1				1	1
2013-030	sp	R	R	S	R	R	R	I	R	R	R	R	R	I	R	R	R	R	R	R	368	1	1				1									1
2013-031	sp	R	R	S	R	R	R	S	R	R	R	R	R	I	R	R	R	R	R	R	191	1	1								1				1	1
2013-032	ca	R	R	S	R	R	R	R	R	R	R	R	R	I	R	R	R	R	R	R	368	1														1
2013-034	wd	R	R	S	R	R	R	I	R	R	R	R	R	I	R	R	R	R	R	R	368	1														1
2013-035	ps	S	S		S	S	S		S	S	S	S	S	S	I	S	S	S	I	S	new	1					1
2013-036	sp	R	R	S	R	R	R	R	R	R	R	R	R	I	R	R	R	R	R	R	369	1	1				1				1				1	1
2013-037	wd	R	R	S	R	R	R	R	R	R	R	R	R	R	R	R	R	R	R	R	195	1	1				1								1	1
2013-038	bl	R	R	S	R	R	R	R	R	R	R	R	R	R	R	R	R	R	R	R	368	1														1
2013-039	ps	R	R	S	R	R	S	R	R	R	R	R	R	R	R	R	S	R	R	R	368	1														1
2013-040	wd	R	R	S	R	R	R	R	R	R	R	R	R	R	R	R	R	R	R	R		1					1									1
2013-041	ps	R	R	S	S	R	R	R	R	R	R	R	R	R	R	R	R	R	R	R	195	1	1				1				1				1	1
2013-042	wd	S	S	S	S	S	S	S	S	S	S	S	S	S	I	S	S	S	I	S	new	1					1
2013-043	wd	R	R	S	R	R	R	S	R	R	I	R	R	S	R	R	R	R	R	R	new	1	1				1				1				1	1
2013-044	sp	R	R	S	R	R	R	R	R	R	R	R	R	S	R	R	R	R	R	R	208	1	1				1								1	1
2013-045	ca	R	R	S	R	R	R	I	R	R	R	R	R	I	R	R	R	R	R	R	208	1	1				1	1			1		1			1
2013-046	wd	S	R	S	R	R	R	I	S	S	R	S	R	I	R	S	R	R	R	R	368	1	1				1	1			1				1	1
2013-047	wd	S	R	S	R	R	R	R	R	R	R	R	R	S	R	R	R	R	R	R	208	1					1				1					1
2013-048	sp	R	R	S	R	R	R	R	R	R	R	R	R	I	R	R	R	R	R	R	191	1	1				1				1				1	1
2013-049	bl	R	R	S	R	R	R	S	R	R	R	R	R	I	R	R	R	R	R	R	191	1	1				1				1					1
2013-050	sp	R	R	S	R	R	R	S	R	R	R	R	R	I	R	R	R	R	R	R	191	1	1								1				1	1
2013-051	wd	R	R	S	R	R	R	R	R	R	R	R	R	R	R	R	R	R	R	R	368	1					1									1
2013-052	wd	R	R	S	R	R	R	R	R	R	R	R	R	R	R	R	R	R	R	R	368	1	1													1
2013-053	bx	R	R	S	R	R	R	S	R	R	R	R	R	I	R	R	R	R	R	R	191	1	1								1				1	1
2013-054	wd	R	R	S	R	R	R	I	R	R	R	R	R	S	R	R	R	R	R	R	195	1	1				1				1				1	1
2013-055	ca	R	R	S	R	R	R	S	R	R	R	R	R	I	R	R	R	R	R	R	191	1	1				1				1				1	1
2013-056	sp	R	R	S	R	R	R	S	R	R	R	R	R	I	R	R	R	R	R	R	191	1	1				1				1				1	1
2013-057	wd	R	R	S	R	R	R	R	R	R	R	R	R	S	R	R	R	R	R	R	208	1	1				1				1					1
2013-058	wd	R	R	S	R	R	R	R	R	R	R	R	R	I	R	R	R	R	R	R	1414	1	1		1		1	1							1	1
2013-059	wd	S	S	S	R	S	S	S	S	R	S	S	S	S	I	S	S	S	I	S	new						1	1
2013-060	ps	S	S	S	S	S	S	S	S	S	S	S	S	S	I	S	S	S	I	S	new		1				1	1								1
2013-061	wd	R	S	S	S	S	S	S	R	S	S	S	S	S	I	R	S	S	I	S	new						1
2013-062	sp	R	R	S	R	R	R	I	R	R	R	R	R	I	R	R	R	R	R	R	368	1	1								1					1
2013-063	ca	R	R	S	R	R	R	I	R	R	R	R	R	I	R	R	R	R	R	R	191	1	1				1	1							1	1
2013-064	bl	R	R	S	R	R	R	I	R	R	R	R	R	I	R	R	R	R	R	R	208	1			1		1								1	1
2013-065	wd	R	R	S	R	R	R	R	R	R	R	R	R	R	R	R	R	R	R	R	368	1	1				1	1			1				1	1
2013-066	bl	R	R	S	R	R	R	S	R	R	R	R	R	I	R	R	R	R	R	R	191	1	1				1				1				1	1
2013-069	sp	R	R	S	R	R	R	R	R	R	R	R	R	I	R	R	R	R	R	R	368	1	1				1				1					1
2013-071	wd	R	I	S	R	R	R	R	R	R	R	R	R	R	R	R	R	R	R	R	new	1	1				1	1			1				1	1
2013-072	sp	R	R	S	R	R	R	I	R	R	R	R	R	R	R	R	R	R	R	R	368	1	1				1	1			1				1	1
2013-073	bl	R	R	S	R	R	R	R	R	R	R	R	R	I	R	R	R	R	R	R	368	1	1				1	1			1				1	1
2013-077	sp	R	R	S	R	R	R	R	R	R	R	R	R	R	R	R	R	R	R	R	369	1	1				1	1							1	1
2013-078	wd	R	R	S	R	R	R	R	R	R	R	R	R	R	R	R	R	R	R	R	368	1					1								1	1
2013-079	wd	R	R	S	R	R	R	S	R	R	R	R	R	I	R	R	R	R	R	R	191	1	1				1								1	1
2013-081	wd	R	R	S	R	R	R	R	R	R	R	R	R	R	R	R	R	R	R	R	369	1	1				1	1			1				1	1
2013-082	wd	R	R	S	R	R	R	I	R	R	R	R	R	R	R	R	R	R	R	R	368	1	1				1	1			1				1	1
2013-083	wd	R	R	S	R	R	R	R	R	R	R	R	R	R	R	R	R	R	R	R	368	1	1				1	1								1
2013-084	bl	R	R	S	R	R	R	R	R	R	R	R	R	I	R	R	R	R	R	R	368	1														1
2013-085	wd	R	R	S	R	R	R	I	R	R	R	R	R	R	R	R	R	R	R	R	368	1	1				1				1					1
2013-086	wd	R	R	S	R	R	R	R	R	R	R	R	R	R	R	R	R	R	R	R	368	1														1
2013-087	ca	R	R	S	R	R	R	R	R	R	R	R	R	R	R	R	R	R	R	R	368	1	1				1									1
2013-088	bl	R	R	S	R	R	R	R	R	R	R	R	R	R	R	R	R	R	R	R	368	1	1				1	1			1					1
2013-089	wd	S	S	S	S	S	S	S	S	S	I	S	S	S	I	S	S	S	I	S	new	1					1	1			1					1
2013-090	wd	R	R	S	R	R	R	S	R	R	I	R	R	I	R	R	R	R	R	R	new	1	1				1	1			1				1	1
2013-091	ca	R	R	S	R	R	R	R	R	R	R	R	R	R	R	R	R	R	R	R	369	1	1				1				1				1	1
2013-092	sp	R	R	S	R	R	R	R	R	R	R	R	R	R	R	R	R	R	R	R	368	1	1				1	1			1				1	1
2013-093	wd	S	S	S	S	S	S	S	S	S	S	S	S	S	I	S	S	S	I	S	new	1					1	1							1
2013-094	ps	R	R	S	R	R	R	R	R	R	R	R	R	R	R	R	R	R	R	R	368	1	1				1	1			1				1	1
2013-095	wd	S	S	S	R	S	S	S	S	S	I	S	S	S	R	S	S	S	I	S	696	1	1				1				1					1
2013-096	wd	S	S	S	I	S	S	S	S	S	S	S	S	S	I	S	S	S	S	S	new	1	1				1	1								1
2013-097	wd	R	R	S	R	R	R	I	R	R	R	R	R	I	R	R	R	R	R	R	368	1						1								1
2013-098	sp	R	R	S	R	R	R	I	R	R	R	R	R	R	R	R	R	R	R	R	369	1	1				1	1			1				1	1
2013-100	ur	R	I	S	R	R	S	I	R	R	R	R	R	S	R	R	S	R	R	R	208	1					1	1							1	1
2013-101	wd	S	S	S	S	S	S	S	S	S	S	S	S	S	I	S	S	S	I	S	699	1	1				1	1			1				1	1
2013-102	wd	R	R	S	R	R	R	S	R	R	R	R	R	R	R	R	R	R	R	R	368	1	1				1	1			1					1
2013-103	sp	R	R	S	R	R	R	S	R	R	S	R	R	R	R	R	R	R	R	R	191	1	1				1	1			1				1	1
2013-104	bl	R	R	S	R	R	R	S	R	R	S	R	R	R	R	R	R	R	R	R	191	1	1				1								1	1
2013-105	wd	R	R	S	R	R	R	S	R	R	R	R	R	R	R	R	R	R	R	R	368	1					1	1							1	1
2013-106	ca	R	R	S	R	R	R	S	R	R	R	R	R	R	R	R	R	R	R	R	368	1					1								1	1
2013-107	ps	R	R	S	I	R	R	S	R	R	R	R	R	R	R	R	R	R	R	R	195	1	1				1									1
2013-108	wd	S	S	S	S	S	S	S	S	S	S	S	S	S	I	S	S	S	S	S	new	1					1	1							1	1
2013-109	wd	R	R	S	R	R	S	S	R	R	R	R	R	R	R	R	R	R	R	R	369	1	1				1									1
2013-110	bl	R	R	S	R	R	R	S	R	R	R	R	R	R	R	R	R	R	R	R	368						1									1
2013-111	bl	R	R	S	R	R	R	S	R	R	R	R	R	R	R	R	R	R	R	R	195	1					1								1	1
2013-112	bx	R	R	S	R	R	R	S	R	R	S	R	R	I	R	R	R	R	R	R	new	1	1				1	1							1	1
2013-113	ca	R	R	S	R	R	R	S	R	R	R	R	R	R	R	R	R	R	R	R	208	1	1					1			1				1	1
2013-114	bl	R	R	S	R	R	R	I	R	R	R	R	R	R	R	R	R	R	R	R	368	1	1				1	1			1				1	1
2013-115	sp	R	R	S	R	R	R	S	R	R	S	R	R	R	R	R	R	R	R	R	191	1	1				1	1							1	1
2013-116	ca	R	R	S	R	R	R	S	R	R	S	R	R	I	R	R	R	R	R	R	new	1	1				1	1		1					1	1
2013-117	wd	I	S	S	S	S	S	S	S	S	S	S	S	S	I	S	S	S	I	S	new	1					1	1			1				1	1
2013-118	sp	R	R	S	R	R	R	S	R	R	R	R	R	R	R	R	R	R	R	R	195	1	1				1	1			1				1	1
2013-119	wd	I	S	S	S	S	S	S	S	S	S	S	S	S	I	S	S	S	I	S	1496	1					1	1			1				1	1
2013-120	wd	S	S	S	S	S	S	S	S	S	S	S	S	S	I	S	S	S	I	S	new						1									1
2013-121	wd	R	R	S	R	R	R	I	R	R	R	R	R	R	R	R	R	R	R	R	368	1					1				1					1
2013-122	wd	S	S	S	S	S	S	S	S	S	S	S	S	S	I	S	S	S	S	S	new	1						1			1		1		1
2013-123	wd	R	R		R	R	R	S	R	R	R	R	R	R	R	R	R	R	R	R	368	1	1				1	1			1					1
2013-124	wd	I	S	S	S	S	S	S	S	S	S	S	S	S	I	S	S	S	I	S	new	1					1	1			1		1			1
2013-125	wd	R	R	S	R	R	R	S	R	R	R	R	R	R	R	R	R	R	R	R	368	1	1				1	1			1					1
2013-126	wd	S	S	S	R	S	S	S	S	S	I	S	S	S	I	S	S	S	S	S	229	1					1	1			1					1
2013-127	ca	R	R	S	R	R	R	S	R	R	R	R	R	R	R	R	R	R	R	R	368	1					1								1	1
2013-128	sp	R	R	S	R	R	R	S	R	R	R	R	R	R	R	R	R	R	R	R	369	1	1				1				1		1			1
2013-129	sp	R	R	S	I	R	R	S	R	R	R	R	R	R	R	R	R	R	R	R	195	1	1				1				1					1
2013-130	wd	R	R	S	R	R	R	S	R	R	R	R	R	R	R	R	R	R	R	R	368						1									1
2013-131	bl	R	R	S	R	R	R	I	R	R	R	R	R	R	R	R	R	R	R	R	368	1	1				1				1					1
2013-132	wd	R	R	S	R	R	R	R		R	S	R	R	R	R	R	R	R	R	R	369	1	1				1	1			1				1	1
2013-133	sp	R	R	S	R	R	R	I		R	R	R	R	R	R	R	R	R	R	R	369	1	1				1				1				1	1
2013-134	wd	S	S	S	S	S	S	S		S	S	S	I	S	I	S	S	S	I	S	new	1					1								1	1
2013-135	wd	R	R	S	R	R	R	S		R	R	R	R	R	R	R	R	R	R	R	369	1	1				1	1			1				1	1
2013-136	wd	S	S	S	S	S	S	S		S	S	S	S	S	I	S	S	S	I	I	new						1	1							1	1
2013-137	wd	R	S	S	I	S	S	S		S	S	S	S	S	I	R	S	S	S	S	new		1				1	1							1	1
2013-138	wd	R	R	S	R	R	R	I		R	R	R	R	R	R	R	R	R	R	R	368						1				1					1
2013-139	ps	R	R	S	R	R	R	S		R	R	R	R	R	R	R	R	R	R	R	new	1	1				1	1			1					1
2013-140	sp	R	R	S	R	R	R	S		R	R	R	R	R	R	R	R	R	R	R	369	1	1				1				1				1	1
2013-141	wd	R	R	S	R	R	R	I		R	R	R	R	R	R	R	R	R	R	R	368	1	1				1	1			1					1
2013-142	sp	R	R	S	R	R	R	I		R	I	R	R	R	R	R	R	R	R	R	191	1	1				1	1			1				1	1
2013-143	wd	R	R	S	R	R	R	S		R	R	R	R	R	R	R	R	R	R	R	195	1	1								1				1	1
2013-144	ti	R	R	S	R	R	R	S		R	R	R	R	R	R	R	R	R	R	R															1
2013-145	sp	R	R	S	R	R	R	S		R	S	R	R	R	R	R	R	R	R	R	191	1					1									1
2013-146	wd	S	S	S	S	S	S	S		S	S	S	S	S	I	S	S	S	I	I	new	1					1				1					1
2013-147	wd	R	R	S	R	R	R	S		R	S	R	R	R	R	R	R	R	R	R	191	1	1				1									1
2013-148	sp	R	R	S	R	R	R	S		R	R	R	R	I	R	R	R	R	R	R	208	1	1				1				1					1
2013-149	sp	R	R	S	R	R	R	S		R	R	R	R	R	R	R	R	R	R	R	208	1					1									1
2013-150	sp	R	R	S	R	R	R	S		R	R	R	R	R	R	R	R	R	R	R	191	1	1				1									1
2013-151	wd	R	R	S	R	R	R	S		R	R	R	R	R	R	R	R	R	R	R	368	1	1				1				1					1
2013-152	sp	R	R	S	R	R	R	S		R	S	R	R	R	R	R	R	R	R	R	369	1	1													1
2013-153	wd	R	R	S	R	R	R	S		R	R	R	R	R	R	R	R	R	R	R	369	1	1												1	1
2013-154	wd	R	R	S	R	R	R	S	R	R	R	R	R	R	R	R	R	R	R	R	208	1					1	1			1				1	1
2013-155	灌	R	R	S	R	R	R	S		R	S	R	R	R	R	R	R	R	R	R	191	1	1				1	1			1					1
2013-156	sp	R	R	S	R	R	R	S	R	R	S	R	R	R	R	R	R	R	R	R	191	1					1				1					1
2013-157	wd	R	R	S	R	R	R	S	R	R	R	R	R	R	R	R	R	R	R	R	368	1	1				1				1					1
2013-158	wd	R	R	S	R	R	R	S	R	R	R	R	R	R	R	R	R	R	R	R	368						1									1
2013-159	ps	R	R	S	R	R	R	S	R	R	R	R	R	R	R	R	R	R	R	R	195	1	1				1				1				1	1
2013-160	bl	R	R	S	R	R	R	S	R	R	R	R	R	R	R	R	R	R	R	R	208	1					1				1					1
2013-161	wd	R	R	S	R	R	R	I	R	R	R	R	R	R	R	R	R	R	R	R	368	1	1				1	1			1				1	1
2013-162	ti	R	R	S	R	R	R	S	R	R	R	R	R	R	R	R	R	R	R	R	368	1					1									1
2013-163	wd	R	R	S	R	R	R	S	R	R	R	R	R	R	R	R	R	R	R	R	368	1					1									1
2013-164	wd	R	R	S	R	R	S	S	R	R	R	R	R	S	R	R	S	R	R	R	208	1					1	1			1				1	1
2013-165	ps	R	R	S	R	R	R	I	R	R	R	R	R	R	R	R	R	R	R	R	195	1	1				1									1
2013-166	wd	R	R	S	R	R	R	S	R	R	R	R	R	R	R	R	R	R	R	R	195	1	1				1				1				1	1
2013-167	wd	R	R	S	R	R	R	S	R	R	R	R	R	R	R	R	R	R	R	R	195	1	1				1				1				1	1
2013-168	wd	R	R	S	R	R	R	S	R	R	R	R	R	R	R	R	R	R	R	R	368	1					1	1							1	1
2013-169	ca	R	R	S	R	R	R	S	R	R	R	R	R	R	R	R	R	R	R	R	195	1	1				1				1				1	1
2013-171	wd	R	R	S	R	R	R	S	R	R	R	R	R	R	R	R	R	R	R	R	195	1	1				1				1				1	1
2013-172	wd	R	R	S	R	R	R	S	R	R	R	R	R	R	R	R	R	R	R	R	208	1					1				1	1				1
2013-173	sp	R	R	S	R	R	R	S	R	R	S	R	R	R	R	R	R	R	R	R	191	1	1				1				1				1	1
2013-174	bl	R	R	S	R	R	R	S	R	R	R	R	R	R	R	R	R	R	R	R	195	1	1				1				1				1	1
2013-175	ur	R	R	S	R	R	R	I	R	R	R	R	R	R	R	R	R	R	R	R	368	1	1				1	1			1	1				1
2013-176	ca	R	R	S	R	R	R	S	R	R	S	R	R	I	R	R	R	R	R	R	191	1	1				1				1	1			1	1
2013-177	ca	R	R	S	R	R	R	S	R	R	R	R	R	R	R	R	R	R	R	R	195	1	1				1				1				1	1
2013-178	sp	R	R	S	R	R	R	I	R	R	R	R	R	R	R	R	R	R	R	R	208	1					1								1	1
2013-179	sp	R	R	S	R	R	R	S	R	R	R	R	R	R	R	R	R	R	R	R	368	1	1				1	1								1
2013-180	wd	R	R	S	R	R	R	S	R	R	R	R	R	R	R	R	R	R	R	R	195	1	1				1				1				1	1
2013-181	wd	R	R	S	R	R	R	S	R	R	R	R	R	R	R	R	R	R	R	R	195	1	1				1				1				1	1
2013-182	wd	R	R	S	R	R	R	S	R	R	R	R	R	R	R	R	R	R	R	R	368	1	1				1				1				1	1
2013-183	sp	R	R	S	R	R	R	S		R	R	R	R	R	R	R	R	R	R	R	368	1	1				1				1				1	1
2013-184	ca	R	R	S	R	R	R	S		R	R	R	R	R	R	R	R	R	R	R	368	1														1
2013-185	ti	R	R	S	R	R	R	S		R	R	R	R	R	R	R	R	R	R	R	208	1	1				1	1			1				1	1
2013-186	wd	R	R	S	R	R	S	I	R	R	R	R	R	R	R	R	S	R	R	R	368	1														1
2013-187	wd	R	R	S	R	R	S	I		R	R	R	R	I	R	R	S	R	R	R	368	1						1								1
2013-188	wd	R	R	S	R	R	R	I		R	R	R	R	R	R	R	R	R	R	R	195	1	1				1				1				1	1
2013-189	sp	R	R	S	R	R	R	S		R	R	R	R	R	R	R	R	R	R	R	368	1	1				1	1			1	1				1
2012-085	bl	R	R	I	R	R	R	R	R	R	R	R	R	R	R	R	R	R	R	R	368	1	1				1				1					1
2012-086	bl	R	R	S	R	R	R	R	R	R	R	R	R	R	R	R	R	R	R	R	368	1					1				1				1	1
2012-087	sp	R	R	S	R	R	R	R	R	R	R	R	R	R	R	R	R	R	R	R	368	1	1				1				1					1
2012-088	ca	R	R	I	R	R	R	R	R	R	R	R	R	R	R	R	R	R	R	R	368	1	1								1					1
2012-089	wd	R	R	S	R	R	R	R	R	R	R	R	R	R	R	R	R	R	R	R	368	1	1				1				1					1
2012-090	sp	R	R	S	R	R	R	R	R	R	R	R	R	R	R	R	R	R	R	R	368	1	1				1				1					1
2012-091	wd	R	R	S	R	R	R	I	R	R	R	R	R	R	R	R	R	R	R	R	369	0	1
2012-092	wd	R	R	S	R	R	R	I	R	R	R	R	R	R	R	R	R	R	R	R	368	1					1				1				1	1
2012-094	wd	R	R	I	R	R	R	R		R	R	R	R	R	R	R	R	R	R	R	368	1	1					1							1	1
2012-095	sp	S	S	I	S	I	S	S		S	I	S	S	S	I	S	S	S	R	I	368	1	1				1				1
2012-096	bl	R	R	S	R	R	R	R	R	R	R	R	R	R	R	R	R	R	R	R	368	1	1				1				1				1	1
2012-097	sp	R	R	S	R	S	S	S		I	R	R	R	I	R	I	S	S	R	I	368	1	1				1	1			1
2012-098	wd	R	R	S	R	R	R	R		R	R	R	R	R	R	R	R	R	R	R	208	1	1				1				1				1	1
2012-099	wd	R	R	S	R	R	R	R	R	R	R	R	R	S	R	R	R	R	R	R	369	1	1				1				1				1	1
2012-100	ca	R	R	S	R	R	R	I		R	R	R	R	R	R	R	R	R	R	R	369	1	1				1				1				1	1
2012-101	wd	R	R	S	R	R	R	R		R	R	R	R	R	R	R	R	R	R	R	195	1	1				1				1				1	1
2012-102	sp	R	R	S	R	R	R	R		R	R	R	R	R	R	R	R	R	R	R	195	1	1				1				1				1	1
2012-103	ca	R	R	S	R	R	R	R	R	R	R	R	R	R	R	R	R	R	R	R	NO FOUND	1	1				1				1				1	1
2012-104	wd	R	R	S	R	R	S	S	R	R	S	R	R	I	R	I	S	R	R	I	208	1	1					1			1					1
2012-105	ca	R	R	S	R	R	R	R	R	R	R	R	R	I	R	R	R	R	R	R	368	1													1	1
2012-107	wd	R	R	S	R	R	R	R	R	R	R	R	R	I	R	R	R	R	R	R	208	1	1												1
2012-108	sp	R	R	S	R	R	R	R	R	R	R	R	R	I	R	R	R	R	R	R	368	1					1				1				1	1
2012-109	wd	R	R	S	R	R	R	I	R	R	R	R	R	R	R	R	R	I	R	R	195	1	1					1		1						1
2012-110	sp	R	R	S	I	R	R	I	R	R	R	R	R	I	R	R	R	R	R	R	369	1					1				1				1	1
